# Supplementary material for: Two novel species of Neohelicomyces (Tubeufiaceae, Tubeufiales) from Guizhou Province, China
Source: MycoKeys. 2026 Mar 2;129:145–62. doi: 10.3897/mycokeys.129.178173 (PMC12973048; doi:10.3897/mycokeys.129.178173)
Supplement: XML Treatment for Neohelicomyces saprobicus [file mycokeys.129.178173-treatment1.xml]

<!DOCTYPE tp:taxon-treatment
  PUBLIC "-//TaxonX//DTD Taxonomic Treatment Publishing DTD v0 20100105//EN" "tax-treatment-NSO.dtd">
<tp:taxon-treatment xmlns:tp="http://www.plazi.org/taxpub"><tp:treatment-meta><kwd-group><label>Taxon classification</label><kwd>
                <named-content content-type="kingdom">Fungi</named-content>
              </kwd><kwd>
                <named-content content-type="order">Tubeufiales</named-content>
              </kwd><kwd>
                <named-content content-type="family">Tubeufiaceae</named-content>
              </kwd></kwd-group><mixed-citation publication-type="journal"><person-group><name><surname>Zhao</surname><given-names>Gui-Li</given-names></name><name><surname>Xiao</surname><given-names>Xing-Juan</given-names></name><name><surname>Song</surname><given-names>Shan-Shan</given-names></name><name><surname>Karunarathna</surname><given-names>Samantha C.</given-names></name><name><surname>Chen</surname><given-names>Xue-Yan</given-names></name><name><surname>Liu</surname><given-names>Ying</given-names></name><name><surname>Lu</surname><given-names>Yong-Zhong</given-names></name><name><surname>Liu</surname><given-names>Ning-Guo</given-names></name></person-group><article-title>Two novel species of <italic><tp:taxon-name><tp:taxon-name-part taxon-name-part-type="genus" reg="Neohelicomyces">Neohelicomyces</tp:taxon-name-part></tp:taxon-name></italic> (<tp:taxon-name><tp:taxon-name-part taxon-name-part-type="family" reg="Tubeufiaceae">Tubeufiaceae</tp:taxon-name-part></tp:taxon-name>, <tp:taxon-name><tp:taxon-name-part taxon-name-part-type="order" reg="Tubeufiales">Tubeufiales</tp:taxon-name-part></tp:taxon-name>) from Guizhou Province, China</article-title><source>MycoKeys</source><day>02</day><month>03</month><year>2026</year><volume>129</volume><fpage>145</fpage><lpage>162</lpage><pub-id pub-id-type="doi">10.3897/mycokeys.129.178173</pub-id></mixed-citation></tp:treatment-meta><tp:nomenclature><tp:taxon-name><object-id xmlns:xlink="http://www.w3.org/1999/xlink" content-type="arpha" xlink:type="simple">2FA5B65E-53F7-59DD-AB71-88AB89F9218B</object-id>
                    		<tp:taxon-name-part taxon-name-part-type="genus" reg="Neohelicomyces">Neohelicomyces</tp:taxon-name-part> <tp:taxon-name-part taxon-name-part-type="species" reg="saprobicus">saprobicus</tp:taxon-name-part>
                    	
                    		<object-id xmlns:xlink="http://www.w3.org/1999/xlink" xlink:type="simple">Fungal Names: FN 573086</object-id>
                    	</tp:taxon-name><tp:taxon-authority>G.L. Zhao, X.J. Xiao, N.G. Liu &amp; Y.Z. Lu</tp:taxon-authority><tp:taxon-status xmlns:xlink="http://www.w3.org/1999/xlink" xlink:type="simple">sp. nov.</tp:taxon-status><xref ref-type="fig" rid="F2">Fig. 2</xref></tp:nomenclature><tp:treatment-sec sec-type="Etymology"><title>Etymology.</title><p>The epithet “<italic>saprobicus</italic>” is derived from saprobic, referring to the saprobic lifestyle of the fungus.</p></tp:treatment-sec><tp:treatment-sec sec-type="Holotype"><title>Holotype.</title><p><abbrev xmlns:xlink="http://www.w3.org/1999/xlink" content-type="institution" xlink:title="Herbarium of Guizhou Academy of Agriculture Sciences" xlink:type="simple">GZAAS</abbrev> 23-0826.</p></tp:treatment-sec><tp:treatment-sec sec-type="Description"><title>Description.</title><p><bold><italic>Saprobic</italic></bold> on submerged decaying wood in a freshwater lake. <bold><italic>Sexual morph</italic></bold> Undetermined. <bold><italic>Asexual morph</italic></bold> Hyphomycetous, helicosporous. <bold><italic>Colonies</italic></bold> on natural substrate superficial, effuse, gregarious, white, consisting of a dense, glistening aggregation of conidia. <bold><italic>Mycelium</italic></bold> partly immersed, partly superficial, hyaline to pale brown, smooth. <bold><italic>Conidiophores</italic></bold> 126–160 μm long, 4.5–6 μm wide (x̄ = 144 × 5.5 μm, n = 25), macronematous, mononematous, erect, flexuous, cylindrical, branched, hyaline to pale brown, smooth, thick-walled. <bold><italic>Conidiogenous cells</italic></bold> 7–18 × 3.0–5.0 µm (x̄ = 13.5 × 3.5 µm, n = 25), holoblastic, mono- to polyblastic, integrated, sympodial, terminal or intercalary, cylindrical, with denticles (2.0–4.0 μm long, 2.0–2.5 μm wide), hyaline to brown, smooth-walled. <bold><italic>Conidia</italic></bold> 140–195 µm long × 2.5–3.5 µm wide (x̄ = 170 × 3.0 µm, n = 30) solitary, acropleurogenous, helicoid, 25–39 μm in diameter (x̄ = 33 μm, n = 15), with a taper toward the rounded ends, growing on dentate protrusion, obscure multiseptate, loosely coiled 1³/4–3 times, turning into loose coils in water, guttulate, hyaline, smooth-walled.</p><fig id="F2" position="float" orientation="portrait"><object-id xmlns:xlink="http://www.w3.org/1999/xlink" content-type="doi" xlink:type="simple">10.3897/mycokeys.129.178173.figure2</object-id><object-id xmlns:xlink="http://www.w3.org/1999/xlink" content-type="arpha" xlink:type="simple">FC899EBA-8DC3-5A17-9328-E921EEC4199A</object-id><label>Figure 2.</label><caption><p><italic><tp:taxon-name><tp:taxon-name-part taxon-name-part-type="genus" reg="Neohelicomyces">Neohelicomyces</tp:taxon-name-part> <tp:taxon-name-part taxon-name-part-type="species" reg="saprobicus">saprobicus</tp:taxon-name-part></tp:taxon-name></italic> (<abbrev xmlns:xlink="http://www.w3.org/1999/xlink" content-type="institution" xlink:title="Herbarium of Guizhou Academy of Agriculture Sciences" xlink:type="simple">GZAAS</abbrev> 23-0826, holotype). <bold>a, b</bold>. Colonies on the host surface; <bold>c–e</bold>. Conidiophores and conidia; <bold>f–h</bold>. Conidiogenous cells; <bold>i–l</bold>. Conidia; <bold>m</bold>. Germinated conidium; <bold>n, o</bold>. Surface and reverse colonies on <abbrev xmlns:xlink="http://www.w3.org/1999/xlink" xlink:title="potato dextrose agar" xlink:type="simple">PDA</abbrev> after 3 months of incubation at 25 °C. Scale bars: 50 μm (<bold>c–d</bold>); 20 μm (<bold>e–m</bold>).</p></caption><graphic xmlns:xlink="http://www.w3.org/1999/xlink" xlink:href="mycokeys-129-145-g002.jpg" id="oo_1552170.jpg" position="float" orientation="portrait" xlink:type="simple"><uri content-type="original_file" xlink:type="simple">https://binary.pensoft.net/fig/1552170</uri></graphic></fig></tp:treatment-sec><tp:treatment-sec sec-type="Culture characteristics"><title>Culture characteristics.</title><p>Conidia germinated on <abbrev xmlns:xlink="http://www.w3.org/1999/xlink" xlink:title="potato dextrose agar" xlink:type="simple">PDA</abbrev> and produced germ tubes within 24 h at 25 °C. The colony reached a diameter of 3.7 cm, after 3 months of incubation at room temperature, circular, convex at the center, and undulate at the margin, dense in texture, brown to dark brown.</p></tp:treatment-sec><tp:treatment-sec sec-type="Material examined"><title>Material examined.</title><p>China • Guizhou Province, Anshun City, Puding County, Yelang Lake Reservoir (<named-content xmlns:xlink="http://www.w3.org/1999/xlink" content-type="dwc:verbatimCoordinates" xlink:type="simple">26°21'48"N, 105°45'55"E</named-content>, 1111 m), on submerged decaying wood in a freshwater lake, 21 June 2025, Xing-Juan Xiao, YLS24a (<abbrev xmlns:xlink="http://www.w3.org/1999/xlink" content-type="institution" xlink:title="Herbarium of Guizhou Academy of Agriculture Sciences" xlink:type="simple">GZAAS</abbrev> 23-0826, holotype), ex-type culture <abbrev xmlns:xlink="http://www.w3.org/1999/xlink" xlink:title="Guizhou Culture Collection" xlink:type="simple">GZCC</abbrev> 23-0743; <italic>ibid</italic>., YLS24b (<abbrev xmlns:xlink="http://www.w3.org/1999/xlink" content-type="institution" xlink:title="Herbarium of Guizhou Academy of Agriculture Sciences" xlink:type="simple">GZAAS</abbrev> 23-0827, isotype), ex-isotype culture <abbrev xmlns:xlink="http://www.w3.org/1999/xlink" xlink:title="Guizhou Culture Collection" xlink:type="simple">GZCC</abbrev> 23-0744.</p></tp:treatment-sec><tp:treatment-sec sec-type="Notes"><title>Notes.</title><p>In the phylogenetic analyses (Fig. <xref ref-type="fig" rid="F1">1</xref>), the strains of <italic><tp:taxon-name><tp:taxon-name-part taxon-name-part-type="genus" reg="Neohelicomyces">Neohelicomyces</tp:taxon-name-part> <tp:taxon-name-part taxon-name-part-type="species" reg="saprobicus">saprobicus</tp:taxon-name-part></tp:taxon-name></italic> (<abbrev xmlns:xlink="http://www.w3.org/1999/xlink" xlink:title="Guizhou Culture Collection" xlink:type="simple">GZCC</abbrev> 23-0743 and <abbrev xmlns:xlink="http://www.w3.org/1999/xlink" xlink:title="Guizhou Culture Collection" xlink:type="simple">GZCC</abbrev> 23-0744) formed a distinct clade, sister to <italic><tp:taxon-name><tp:taxon-name-part taxon-name-part-type="genus" reg="Neohelicomyces">N.</tp:taxon-name-part> <tp:taxon-name-part taxon-name-part-type="species" reg="sexualis">sexualis</tp:taxon-name-part></tp:taxon-name></italic> with 82% <abbrev xmlns:xlink="http://www.w3.org/1999/xlink" xlink:title="Maximum Likelihood" xlink:type="simple">ML</abbrev>-BS and 1.00 <abbrev xmlns:xlink="http://www.w3.org/1999/xlink" xlink:title="Bayesian posterior probabilities" xlink:type="simple">BYPP</abbrev> support. Comparison of nucleotide sequences between <italic><tp:taxon-name><tp:taxon-name-part taxon-name-part-type="genus" reg="Neohelicomyces">N.</tp:taxon-name-part> <tp:taxon-name-part taxon-name-part-type="species" reg="saprobicus">saprobicus</tp:taxon-name-part></tp:taxon-name></italic> (<abbrev xmlns:xlink="http://www.w3.org/1999/xlink" xlink:title="Guizhou Culture Collection" xlink:type="simple">GZCC</abbrev> 23-0743) and <italic><tp:taxon-name><tp:taxon-name-part taxon-name-part-type="genus" reg="Neohelicomyces">N.</tp:taxon-name-part> <tp:taxon-name-part taxon-name-part-type="species" reg="sexualis">sexualis</tp:taxon-name-part></tp:taxon-name></italic> (GUCC 24-0110) revealed nucleotide base differences of 10/701 bp (1%, including 0 gap) in the <abbrev xmlns:xlink="http://www.w3.org/1999/xlink" xlink:title="large subunit ribosomal RNA" xlink:type="simple">LSU</abbrev>, 26/360 bp (6%, including 5 gaps) in the <abbrev xmlns:xlink="http://www.w3.org/1999/xlink" xlink:title="internal transcribed spacer" xlink:type="simple">ITS</abbrev>, and 25/877 bp (3%, including 0 gap) in the <italic>tef</italic>1-α. As direct morphological comparison between <italic><tp:taxon-name><tp:taxon-name-part taxon-name-part-type="genus" reg="Neohelicomyces">N.</tp:taxon-name-part> <tp:taxon-name-part taxon-name-part-type="species" reg="saprobicus">saprobicus</tp:taxon-name-part></tp:taxon-name></italic> (asexual morph) and <italic><tp:taxon-name><tp:taxon-name-part taxon-name-part-type="genus" reg="Neohelicomyces">N.</tp:taxon-name-part> <tp:taxon-name-part taxon-name-part-type="species" reg="sexualis">sexualis</tp:taxon-name-part></tp:taxon-name></italic> (sexual morph) is unwarranted (<xref ref-type="bibr" rid="B27">Sun et al. 2025</xref>), we introduce <italic><tp:taxon-name><tp:taxon-name-part taxon-name-part-type="genus" reg="Neohelicomyces">N.</tp:taxon-name-part> <tp:taxon-name-part taxon-name-part-type="species" reg="saprobicus">saprobicus</tp:taxon-name-part></tp:taxon-name></italic> as a new species based on phylogenetic analyses.</p></tp:treatment-sec><tp:treatment-sec><!--Section generated to contain objects referenced in tp:taxon-treatment.--><fig id="F1" position="float" orientation="portrait"><object-id xmlns:xlink="http://www.w3.org/1999/xlink" content-type="doi" xlink:type="simple">10.3897/mycokeys.129.178173.figure1</object-id><object-id xmlns:xlink="http://www.w3.org/1999/xlink" content-type="arpha" xlink:type="simple">479F2567-8669-5CEA-A8AD-7764A2DAB9A0</object-id><label>Figure 1.</label><caption><p>The <abbrev xmlns:xlink="http://www.w3.org/1999/xlink" xlink:title="Maximum Likelihood" xlink:type="simple">ML</abbrev> tree based on a combined dataset of <abbrev xmlns:xlink="http://www.w3.org/1999/xlink" xlink:title="large subunit ribosomal RNA" xlink:type="simple">LSU</abbrev>, <abbrev xmlns:xlink="http://www.w3.org/1999/xlink" xlink:title="internal transcribed spacer" xlink:type="simple">ITS</abbrev>, <italic>tef</italic>1-α, and <italic>rpb</italic>2 sequences. Bootstrap support values for <abbrev xmlns:xlink="http://www.w3.org/1999/xlink" xlink:title="Maximum Likelihood" xlink:type="simple">ML</abbrev> greater than 60% and <abbrev xmlns:xlink="http://www.w3.org/1999/xlink" xlink:title="Bayesian posterior probabilities" xlink:type="simple">BYPP</abbrev> greater than 0.90 are indicated near each node as <abbrev xmlns:xlink="http://www.w3.org/1999/xlink" xlink:title="Maximum Likelihood" xlink:type="simple">ML</abbrev>-BS and <abbrev xmlns:xlink="http://www.w3.org/1999/xlink" xlink:title="Bayesian posterior probabilities" xlink:type="simple">BYPP</abbrev>, respectively. <sup>“</sup>T<sup>”</sup> denotes ex-type isolates. Newly generated isolates are highlighted in bold red.</p></caption><graphic xmlns:xlink="http://www.w3.org/1999/xlink" xlink:href="mycokeys-129-145-g001.jpg" id="oo_1552169.jpg" position="float" orientation="portrait" xlink:type="simple"><uri content-type="original_file" xlink:type="simple">https://binary.pensoft.net/fig/1552169</uri></graphic></fig></tp:treatment-sec><ref-list><ref id="B27"><mixed-citation xmlns:xlink="http://www.w3.org/1999/xlink" xlink:type="simple">Sun YR, Hyde KD, Liu NG, Jayawardena RS, Wijayawardene NN, Ma J, Zhang Q, Al-Otibi F, Wang Y (2025) Micro-fungi in southern China and northern Thailand: Emphasis on medicinal plants. Fungal Diversity 131: 99–299. <ext-link xlink:href="10.1007/s13225-024-00549-4" ext-link-type="doi" xlink:type="simple">https://doi.org/10.1007/s13225-024-00549-4</ext-link></mixed-citation></ref></ref-list></tp:taxon-treatment>
