# Supplementary material for: Two novel species of Neohelicomyces (Tubeufiaceae, Tubeufiales) from Guizhou Province, China
Source: MycoKeys. 2026 Mar 2;129:145–62. doi: 10.3897/mycokeys.129.178173 (PMC12973048; doi:10.3897/mycokeys.129.178173)
Supplement: XML Treatment for Neohelicomyces uniramulosus [file mycokeys.129.178173-treatment2.xml]

<!DOCTYPE tp:taxon-treatment
  PUBLIC "-//TaxonX//DTD Taxonomic Treatment Publishing DTD v0 20100105//EN" "tax-treatment-NSO.dtd">
<tp:taxon-treatment xmlns:tp="http://www.plazi.org/taxpub"><tp:treatment-meta><kwd-group><label>Taxon classification</label><kwd>
                <named-content content-type="kingdom">Fungi</named-content>
              </kwd><kwd>
                <named-content content-type="order">Tubeufiales</named-content>
              </kwd><kwd>
                <named-content content-type="family">Tubeufiaceae</named-content>
              </kwd></kwd-group><mixed-citation publication-type="journal"><person-group><name><surname>Zhao</surname><given-names>Gui-Li</given-names></name><name><surname>Xiao</surname><given-names>Xing-Juan</given-names></name><name><surname>Song</surname><given-names>Shan-Shan</given-names></name><name><surname>Karunarathna</surname><given-names>Samantha C.</given-names></name><name><surname>Chen</surname><given-names>Xue-Yan</given-names></name><name><surname>Liu</surname><given-names>Ying</given-names></name><name><surname>Lu</surname><given-names>Yong-Zhong</given-names></name><name><surname>Liu</surname><given-names>Ning-Guo</given-names></name></person-group><article-title>Two novel species of <italic><tp:taxon-name><tp:taxon-name-part taxon-name-part-type="genus" reg="Neohelicomyces">Neohelicomyces</tp:taxon-name-part></tp:taxon-name></italic> (<tp:taxon-name><tp:taxon-name-part taxon-name-part-type="family" reg="Tubeufiaceae">Tubeufiaceae</tp:taxon-name-part></tp:taxon-name>, <tp:taxon-name><tp:taxon-name-part taxon-name-part-type="order" reg="Tubeufiales">Tubeufiales</tp:taxon-name-part></tp:taxon-name>) from Guizhou Province, China</article-title><source>MycoKeys</source><day>02</day><month>03</month><year>2026</year><volume>129</volume><fpage>145</fpage><lpage>162</lpage><pub-id pub-id-type="doi">10.3897/mycokeys.129.178173</pub-id></mixed-citation></tp:treatment-meta><tp:nomenclature><tp:taxon-name><object-id xmlns:xlink="http://www.w3.org/1999/xlink" content-type="arpha" xlink:type="simple">A0C1D4F8-AEA6-5F02-85AE-918C01DEE931</object-id>
                    		<tp:taxon-name-part taxon-name-part-type="genus" reg="Neohelicomyces">Neohelicomyces</tp:taxon-name-part> <tp:taxon-name-part taxon-name-part-type="species" reg="uniramulosus">uniramulosus</tp:taxon-name-part>
                    	
                    		<object-id xmlns:xlink="http://www.w3.org/1999/xlink" xlink:type="simple">Fungal Names: FN 573087</object-id>
                    	</tp:taxon-name><tp:taxon-authority>G.L. Zhao, X.J. Xiao, N.G. Liu &amp; Y.Z. Lu</tp:taxon-authority><tp:taxon-status xmlns:xlink="http://www.w3.org/1999/xlink" xlink:type="simple">sp. nov.</tp:taxon-status><xref ref-type="fig" rid="F3">Fig. 3</xref></tp:nomenclature><tp:treatment-sec sec-type="Etymology"><title>Etymology.</title><p>Refers to the basally branched conidiophores of the fungus.</p></tp:treatment-sec><tp:treatment-sec sec-type="Holotype"><title>Holotype.</title><p>HKAS 149897.</p></tp:treatment-sec><tp:treatment-sec sec-type="Description"><title>Description.</title><p><bold><italic>Saprobic</italic></bold> on decaying wood in a terrestrial habitat. <bold><italic>Sexual morph</italic></bold> Undetermined. <bold><italic>Asexual morph</italic></bold> Hyphomycetous, helicosporous. <bold><italic>Colonies</italic></bold> on natural substrate superficial, effuse, gregarious, white, composed of a dense, glistening aggregation of conidia. <bold><italic>Mycelium</italic></bold> consists of partly immersed, partly superficial, composed of septate, branched hyphae, hyaline to pale brown, smooth. <bold><italic>Conidiophores</italic></bold> (33–)75–205(–220) μm long, (2.5–)3.5–5.5(–7.0) μm wide (x̄ = 140 × 4.5 μm, n = 40), macronematous, mononematous, erect, flexuous, cylindrical, basally branched, up to 16 septate, pale brown to brown, smooth, thick-walled. <bold><italic>Conidiogenous cells</italic></bold> 8–18 × 3–5 µm (x̄ = 13.5 × 3.8 µm, n = 35), holoblastic, monoblastic to polyblastic, integrated, sympodial, intercalary or terminal, cylindrical, denticulate, truncate at apex after conidial secession, hyaline to brown, smooth-walled. <bold><italic>Conidia</italic></bold> (115–)125–152(–166) µm long × 2–3.5 µm wide (x̄ = 139 × 2.7 µm, n = 25), solitary, acropleurogenous, helicoid, rounded at the tip, 13–23 μm in diameter (x̄ = 18 μm, n = 15), with indistinctly multiseptate, tightly coiled 3¹/3–34/5 times, becoming loosely coiled when in water, guttulate, hyaline, smooth-walled.</p><fig id="F3" position="float" orientation="portrait"><object-id xmlns:xlink="http://www.w3.org/1999/xlink" content-type="doi" xlink:type="simple">10.3897/mycokeys.129.178173.figure3</object-id><object-id xmlns:xlink="http://www.w3.org/1999/xlink" content-type="arpha" xlink:type="simple">4D0E9348-AB8E-5C01-88DB-D64FA45523D1</object-id><label>Figure 3.</label><caption><p><italic><tp:taxon-name><tp:taxon-name-part taxon-name-part-type="genus" reg="Neohelicomyces">Neohelicomyces</tp:taxon-name-part> <tp:taxon-name-part taxon-name-part-type="species" reg="uniramulosus">uniramulosus</tp:taxon-name-part></tp:taxon-name></italic> (HKAS 149897, holotype). <bold>a, b</bold>. Colonies on the host surface; <bold>c–e</bold>. Conidiophores, conidiogenous cells and conidia; <bold>f–i</bold>. Conidiogenous cells; <bold>j–p</bold>. Conidia; <bold>q</bold>. Germinated conidium; <bold>r, s</bold>. Surface and reverse colonies on <abbrev xmlns:xlink="http://www.w3.org/1999/xlink" xlink:title="potato dextrose agar" xlink:type="simple">PDA</abbrev> after 32 days of incubation at 25 °C. Scale bars: 20 μm (<bold>c–e</bold>); 10 μm (<bold>f–q</bold>).</p></caption><graphic xmlns:xlink="http://www.w3.org/1999/xlink" xlink:href="mycokeys-129-145-g003.jpg" id="oo_1552171.jpg" position="float" orientation="portrait" xlink:type="simple"><uri content-type="original_file" xlink:type="simple">https://binary.pensoft.net/fig/1552171</uri></graphic></fig></tp:treatment-sec><tp:treatment-sec sec-type="Culture characteristics"><title>Culture characteristics.</title><p>Germination of conidia was noted within 24 hours under incubation on <abbrev xmlns:xlink="http://www.w3.org/1999/xlink" xlink:title="potato dextrose agar" xlink:type="simple">PDA</abbrev> medium at 28 °C. After 1 month of incubation at room temperature, the colony reached a diameter of 2.2 cm, circular, smooth margin, dense in texture, top view of colony brown to dark brown, reverse light brown to dark brown.</p></tp:treatment-sec><tp:treatment-sec sec-type="Material examined"><title>Material examined.</title><p>China • Guizhou Province, Qiandongnan Miao and Dong Autonomous Prefecture, Zhenyuan County, Gaoguohe Scenic Area (<named-content xmlns:xlink="http://www.w3.org/1999/xlink" content-type="dwc:verbatimCoordinates" xlink:type="simple">27°14'40"N, 108°18'30"E</named-content>, 631 m), on decaying wood in a terrestrial habitat, 3 May 2025, Xing-Juan Xiao, GF29a (HKAS 149897, holotype), ex-type culture <abbrev xmlns:xlink="http://www.w3.org/1999/xlink" xlink:title="Guizhou Culture Collection" xlink:type="simple">GZCC</abbrev> 25-0750; <italic>ibid</italic>., GF29b (paratype, HKAS 149898), ex-paratype culture <abbrev xmlns:xlink="http://www.w3.org/1999/xlink" xlink:title="Guizhou Culture Collection" xlink:type="simple">GZCC</abbrev> 25-0751.</p></tp:treatment-sec><tp:treatment-sec sec-type="Notes"><title>Notes.</title><p>In our phylogenetic analyses, <italic><tp:taxon-name><tp:taxon-name-part taxon-name-part-type="genus" reg="Neohelicomyces">Neohelicomyces</tp:taxon-name-part> <tp:taxon-name-part taxon-name-part-type="species" reg="uniramulosus">uniramulosus</tp:taxon-name-part></tp:taxon-name></italic> (<abbrev xmlns:xlink="http://www.w3.org/1999/xlink" xlink:title="Guizhou Culture Collection" xlink:type="simple">GZCC</abbrev> 25-0750 and <abbrev xmlns:xlink="http://www.w3.org/1999/xlink" xlink:title="Guizhou Culture Collection" xlink:type="simple">GZCC</abbrev> 25-0751) formed an independent clade and is sister to <italic><tp:taxon-name><tp:taxon-name-part taxon-name-part-type="genus" reg="Neohelicomyces">N.</tp:taxon-name-part> <tp:taxon-name-part taxon-name-part-type="species" reg="helicosporus">helicosporus</tp:taxon-name-part></tp:taxon-name></italic> (<abbrev xmlns:xlink="http://www.w3.org/1999/xlink" xlink:title="Guizhou Culture Collection" xlink:type="simple">GZCC</abbrev> 23-0633) and <italic><tp:taxon-name><tp:taxon-name-part taxon-name-part-type="genus" reg="Neohelicomyces">N.</tp:taxon-name-part> <tp:taxon-name-part taxon-name-part-type="species" reg="hyalosporus">hyalosporus</tp:taxon-name-part></tp:taxon-name></italic> (<abbrev xmlns:xlink="http://www.w3.org/1999/xlink" xlink:title="Guizhou Culture Collection" xlink:type="simple">GZCC</abbrev> 16-0086) (Fig. <xref ref-type="fig" rid="F1">1</xref>). Comparison of <abbrev xmlns:xlink="http://www.w3.org/1999/xlink" xlink:title="internal transcribed spacer" xlink:type="simple">ITS</abbrev> and <abbrev xmlns:xlink="http://www.w3.org/1999/xlink" xlink:title="large subunit ribosomal RNA" xlink:type="simple">LSU</abbrev> sequence between <italic><tp:taxon-name><tp:taxon-name-part taxon-name-part-type="genus" reg="Neohelicomyces">N.</tp:taxon-name-part> <tp:taxon-name-part taxon-name-part-type="species" reg="uniramulosus">uniramulosus</tp:taxon-name-part></tp:taxon-name></italic> (<abbrev xmlns:xlink="http://www.w3.org/1999/xlink" xlink:title="Guizhou Culture Collection" xlink:type="simple">GZCC</abbrev> 25-0750) and <italic><tp:taxon-name><tp:taxon-name-part taxon-name-part-type="genus" reg="Neohelicomyces">N.</tp:taxon-name-part> <tp:taxon-name-part taxon-name-part-type="species" reg="helicosporus">helicosporus</tp:taxon-name-part></tp:taxon-name></italic> (<abbrev xmlns:xlink="http://www.w3.org/1999/xlink" xlink:title="Guizhou Culture Collection" xlink:type="simple">GZCC</abbrev> 23-0633), revealed nucleotide base differences of 34/516 bp (6.6%, including 10 gaps), 1/829 bp (0.1%, including 0 gap), respectively. Similarly, comparison between <italic><tp:taxon-name><tp:taxon-name-part taxon-name-part-type="genus" reg="Neohelicomyces">N.</tp:taxon-name-part> <tp:taxon-name-part taxon-name-part-type="species" reg="uniramulosus">uniramulosus</tp:taxon-name-part></tp:taxon-name></italic> (<abbrev xmlns:xlink="http://www.w3.org/1999/xlink" xlink:title="Guizhou Culture Collection" xlink:type="simple">GZCC</abbrev> 25-0750) and <italic><tp:taxon-name><tp:taxon-name-part taxon-name-part-type="genus" reg="Neohelicomyces">N.</tp:taxon-name-part> <tp:taxon-name-part taxon-name-part-type="species" reg="hyalosporus">hyalosporus</tp:taxon-name-part></tp:taxon-name></italic> (<abbrev xmlns:xlink="http://www.w3.org/1999/xlink" xlink:title="Guizhou Culture Collection" xlink:type="simple">GZCC</abbrev> 16-0086) showed nucleotide base differences of 26/506 bp (5%, including ten gaps), 1/825 bp (0.1%, including 0 gap), respectively. Morphologically, <italic><tp:taxon-name><tp:taxon-name-part taxon-name-part-type="genus" reg="Neohelicomyces">N.</tp:taxon-name-part> <tp:taxon-name-part taxon-name-part-type="species" reg="uniramulosus">uniramulosus</tp:taxon-name-part></tp:taxon-name></italic> can be distinguished from <italic><tp:taxon-name><tp:taxon-name-part taxon-name-part-type="genus" reg="Neohelicomyces">N.</tp:taxon-name-part> <tp:taxon-name-part taxon-name-part-type="species" reg="helicosporus">helicosporus</tp:taxon-name-part></tp:taxon-name></italic> by the structure of their conidiophores: the former possesses branched conidiophores, whereas the latter has unbranched ones (<xref ref-type="bibr" rid="B18">Ma et al. 2024a</xref>). Compared to <italic><tp:taxon-name><tp:taxon-name-part taxon-name-part-type="genus" reg="Neohelicomyces">N.</tp:taxon-name-part> <tp:taxon-name-part taxon-name-part-type="species" reg="hyalosporus">hyalosporus</tp:taxon-name-part></tp:taxon-name></italic>, <italic><tp:taxon-name><tp:taxon-name-part taxon-name-part-type="genus" reg="Neohelicomyces">N.</tp:taxon-name-part> <tp:taxon-name-part taxon-name-part-type="species" reg="uniramulosus">uniramulosus</tp:taxon-name-part></tp:taxon-name></italic> has shorter conidiophores (75–205 µm vs. 210–290 µm) (<xref ref-type="bibr" rid="B15">Lu et al. 2018</xref>). Consequently, combining phylogenetic analyses and morphological assessments, we introduce <italic><tp:taxon-name><tp:taxon-name-part taxon-name-part-type="genus" reg="Neohelicomyces">N.</tp:taxon-name-part> <tp:taxon-name-part taxon-name-part-type="species" reg="uniramulosus">uniramulosus</tp:taxon-name-part></tp:taxon-name></italic> as a novel species.</p></tp:treatment-sec><tp:treatment-sec><!--Section generated to contain objects referenced in tp:taxon-treatment.--><fig id="F1" position="float" orientation="portrait"><object-id xmlns:xlink="http://www.w3.org/1999/xlink" content-type="doi" xlink:type="simple">10.3897/mycokeys.129.178173.figure1</object-id><object-id xmlns:xlink="http://www.w3.org/1999/xlink" content-type="arpha" xlink:type="simple">479F2567-8669-5CEA-A8AD-7764A2DAB9A0</object-id><label>Figure 1.</label><caption><p>The <abbrev xmlns:xlink="http://www.w3.org/1999/xlink" xlink:title="Maximum Likelihood" xlink:type="simple">ML</abbrev> tree based on a combined dataset of <abbrev xmlns:xlink="http://www.w3.org/1999/xlink" xlink:title="large subunit ribosomal RNA" xlink:type="simple">LSU</abbrev>, <abbrev xmlns:xlink="http://www.w3.org/1999/xlink" xlink:title="internal transcribed spacer" xlink:type="simple">ITS</abbrev>, <italic>tef</italic>1-α, and <italic>rpb</italic>2 sequences. Bootstrap support values for <abbrev xmlns:xlink="http://www.w3.org/1999/xlink" xlink:title="Maximum Likelihood" xlink:type="simple">ML</abbrev> greater than 60% and <abbrev xmlns:xlink="http://www.w3.org/1999/xlink" xlink:title="Bayesian posterior probabilities" xlink:type="simple">BYPP</abbrev> greater than 0.90 are indicated near each node as <abbrev xmlns:xlink="http://www.w3.org/1999/xlink" xlink:title="Maximum Likelihood" xlink:type="simple">ML</abbrev>-BS and <abbrev xmlns:xlink="http://www.w3.org/1999/xlink" xlink:title="Bayesian posterior probabilities" xlink:type="simple">BYPP</abbrev>, respectively. <sup>“</sup>T<sup>”</sup> denotes ex-type isolates. Newly generated isolates are highlighted in bold red.</p></caption><graphic xmlns:xlink="http://www.w3.org/1999/xlink" xlink:href="mycokeys-129-145-g001.jpg" id="oo_1552169.jpg" position="float" orientation="portrait" xlink:type="simple"><uri content-type="original_file" xlink:type="simple">https://binary.pensoft.net/fig/1552169</uri></graphic></fig></tp:treatment-sec><ref-list><ref id="B18"><mixed-citation xmlns:xlink="http://www.w3.org/1999/xlink" xlink:type="simple">Ma J, Gomdola D, Boonmee S, Shen HW, Tang X, Zhang LJ, Lu YZ, Hyde KD (2024a) Three new species of <italic><tp:taxon-name><tp:taxon-name-part taxon-name-part-type="genus">Neohelicomyces</tp:taxon-name-part></tp:taxon-name></italic> (<tp:taxon-name><tp:taxon-name-part taxon-name-part-type="order">Tubeufiales</tp:taxon-name-part></tp:taxon-name>, <tp:taxon-name><tp:taxon-name-part taxon-name-part-type="family">Tubeufiaceae</tp:taxon-name-part></tp:taxon-name>) from freshwater and terrestrial habitats in China. MycoKeys 105: 317–336. <ext-link xlink:href="10.3897/mycokeys.105.124129" ext-link-type="doi" xlink:type="simple">https://doi.org/10.3897/mycokeys.105.124129</ext-link></mixed-citation></ref><ref id="B15"><mixed-citation xmlns:xlink="http://www.w3.org/1999/xlink" xlink:type="simple">Lu YZ, Liu JK, Hyde KD, Jeewon R, Kang JC, Fan C, Boonmee S, Bhat DJ, Luo ZL, Lin CG (2018) A taxonomic reassessment of <tp:taxon-name><tp:taxon-name-part taxon-name-part-type="order">Tubeufiales</tp:taxon-name-part></tp:taxon-name> based on multi-locus phylogeny and morphology. Fungal Diversity 92: 131–344. <ext-link xlink:href="10.1007/s13225-018-0411-y" ext-link-type="doi" xlink:type="simple">https://doi.org/10.1007/s13225-018-0411-y</ext-link></mixed-citation></ref></ref-list></tp:taxon-treatment>
